# Supplementary material for: A multihost bacterial pathogen overcomes continuous population bottlenecks to adapt to new host species
Source: Sci Adv. 2019 Nov 27;5(11):eaax0063. doi: 10.1126/sciadv.aax0063 (PMC6881152; doi:10.1126/sciadv.aax0063)
Supplement: Table S1 [file aax0063_Table_S1.xlsx]

## Sheet: Supplementary_Table_1
Supplementary Table 1: Transmission chains
	Infection1		Infection2		Infection3		Infection4		Infection5		Infection6		Infection7		Total days	Passage
	Inoculated	Infected	Inoculated	Infected	Inoculated	Infected	Inoculated	Infected	Inoculated	Infected	Inoculated	Infected	Inoculated	Infected
NCTC8325	8	5														1
		2174	2	0											60	2
		2420	2	1											60	2
				27297	3	3									57	3
						38625	2	0	2	1					71	4
										56659			2	0	47	5
						0.023	0								71
						6211	2		2	1					71	4
										3147	1	1			62	5
												45210	2	2	62	6
														88596	75
														23894	75
		2479	2	1	2	0	0								60	2
				4965	4	3									57	3
						38578	2	0							67	4
						6609	1		2	2					72	4
										3111			2	2	99	5
														19628	75
														18864	75
										57544			2	1	99	5
														20112	75
						38619	2	1							72	4
								3126	2	2					49	5
										9912			2	2	99	6
														12042	75
														19136	75
		4493	2	1											60	2
				5239	4	2									57	3
						6639	0		2	0			2	1	72	4
														6115	75
						2443	3	2							67	4
								7088	2	1					49	5
										2379			2	0	99	6
								5131							49
		9115	2	1											60	2
				4912	3	2									57	3
						38765	0		2	1					72	4
										3439			2	0	96	5
						38616	5		2	2					72	4
										2025			2	1	97	5
														18760	75
										57993			2	2	96	5
														19292	75
														65789	54
	Infection1		Infection2		Infection3		Infection4		Infection5		Infection6		Infection7		Total days	Passage
	Inoculated	Infected	Inoculated	Infected	Inoculated	Infected	Inoculated	Infected	Inoculated	Infected	Inoculated	Infected	Inoculated	Infected
N315	10	3														1
		2398	2	1											60	2
				27296	3	0									52	3
		2184	2	1											60	2
				4932	3	3									52	3
						0.819	3	1							72	4
								3179	5	1			2	1	49	5
														92675	66
										0.889	2	2			99	6
												3685	2	1	22	7
														92697	48
												7259	2	1	22	7
														40792	75
						7228	3	2							72	4
								815	0		3	1			49	5
												5798	3	1	74	6
														0.2752	55
								3664	4	2					49	5
										56193	0		2	0
										5991	1	1			73	6
												98821	2	1	53	7
														270	66
						4927	0								72
		3153	2	1											60	2
				4925	3	2									43	3
						38660	0		2	1					34	4
										56272	0				24
										1758	2	2			99	5
												0.5797	3	1	37	6
														23901	67
												0.4511	0		74
						0.838	0		3	2					57	4
										9281	2	1			99	5
												7262	2	0	74	6
										68096	2	2			99	5
												7265	2	1	77	6
														19275	67
												0.4503	2	0	15	6
