# Supplementary material for: A multihost bacterial pathogen overcomes continuous population bottlenecks to adapt to new host species
Source: Sci Adv. 2019 Nov 27;5(11):eaax0063. doi: 10.1126/sciadv.aax0063 (PMC6881152; doi:10.1126/sciadv.aax0063)
Supplement: Table S2 [file aax0063_Table_S2.xlsx]

## Sheet: Supplementary_Table_2
Supplementary Table 2: Isolates Information
Strain	Isolate	Clonal lineage	Clone	Previous Sheep	Sheep	Days passaged	Days in sheep	Coa	Description
CH3657	OV1903	C1	1	45210	88596	395	74	D	Passaged in sheep
CH3657	OV1904	C1	2	45210	88596	395	74	D	Passaged in sheep
CH3657	OV1905	C1	3	45210	88596	395	74	D	Passaged in sheep
CH3657	OV1918	C211	1	3111	18864	340	74	D	Passaged in sheep
CH3657	OV1919	C211	2	3111	18864	340	74	D	Passaged in sheep
CH3657	OV1920	C211	3	3111	18864	340	74	D	Passaged in sheep
CH3657	OV1933	C212	1	57544	20112	323	74	D	Passaged in sheep
CH3657	OV1934	C212	2	57544	20112	323	74	D	Passaged in sheep
CH3657	OV1935	C212	3	57544	20112	323	74	D	Passaged in sheep
CH3657	OV1923	C221	1	9912	12042	364	74	D	Passaged in sheep
CH3657	OV1924	C221	2	9912	12042	364	74	D	Passaged in sheep
CH3657	OV1925	C221	3	9912	12042	364	74	D	Passaged in sheep
CH3657	OV1928	C222	1	9912	19136	364	74	D	Passaged in sheep
CH3657	OV1929	C222	2	9912	19136	364	74	D	Passaged in sheep
CH3657	OV1930	C222	3	9912	19136	364	74	D	Passaged in sheep
CH3657	OV1938	C3	1	6639	6115	261	74	D	Passaged in sheep
CH3657	OV1939	C3	2	6639	6115	261	74	D	Passaged in sheep
CH3657	OV1940	C3	3	6639	6115	261	74	D	Passaged in sheep
CH3657	OV1948	C410	1	2025	18760	338	74	D	Passaged in sheep
CH3657	OV1949	C410	2	2025	18760	338	74	D	Passaged in sheep
CH3657	OV1950	C410	3	2025	18760	338	74	D	Passaged in sheep
CH3657	OV1953	C421	1	57993	19292	338	74	D	Passaged in sheep
CH3657	OV1956	C421	4	57993	19292	338	74	D	Passaged in sheep
CH3657	OV1955	C421	3	57993	19292	338	74	D	Passaged in sheep
CH3657	OV1958	C422	1	57993	65789	338	74	D	Passaged in sheep
CH3657	OV1959	C422	2	57993	65789	338	74	D	Passaged in sheep
CH3657	OV1960	C422	3	57993	65789	338	74	D	Passaged in sheep
N315	OV1963	N111	1	3179	92675	289	74	B	Passaged in sheep
N315	OV1964	N111	2	3179	92675	289	74	B	Passaged in sheep
N315	OV1965	N111	3	3179	92675	289	74	B	Passaged in sheep
N315	OV1978	N1121	1	3685	92697	331	39	B	Passaged in sheep
N315	OV1979	N1121	2	3685	92697	331	39	B	Passaged in sheep
N315	OV1980	N1121	3	3685	92697	331	39	B	Passaged in sheep
N315	OV1983	N1122	1	7259	40792	378	66	B	Passaged in sheep
N315	OV1984	N1122	2	7259	40792	378	66	B	Passaged in sheep
N315	OV1985	N1122	3	7259	40792	378	66	B	Passaged in sheep
N315	OV1988	N121	1	98821	270	402	66	B	Passaged in sheep
N315	OV1989	N121	2	98821	270	402	66	B	Passaged in sheep
N315	OV1990	N121	3	98821	270	402	66	B	Passaged in sheep
N315	OV2045	N122	1	5798	0.2752	370	54	B	Passaged in sheep
N315	OV2046	N122	2	5798	0.2752	370	54	B	Passaged in sheep
N315	OV2047	N122	3	5798	0.2752	370	54	B	Passaged in sheep
N315	OV1993	N21	1	0.5797	23901	333	66	B	Passaged in sheep
N315	OV1994	N21	2	0.5797	23901	333	66	B	Passaged in sheep
N315	OV1995	N21	3	0.5797	23901	333	66	B	Passaged in sheep
N315	OV1998	N222	1	7265	19275	370	66	B	Passaged in sheep
N315	OV1999	N222	2	7265	19275	370	66	B	Passaged in sheep
N315	OV2000	N222	3	7265	19275	370	66	B	Passaged in sheep
ED133	OV1720		1	1128	45197	157		A	Passaged in sheep
ED133	OV1721		2	1128	45197	157		A	Passaged in sheep
ED133	OV1722		3	1128	45197	157		A	Passaged in sheep
ED133	OV2023	E1	1	45197	19280	223		A	Passaged in sheep
ED133	OV2024	E1	2	45197	19280	223		A	Passaged in sheep
ED133	OV2025	E1	3	45197	19280	223		A	Passaged in sheep
DS 74	OV2050		1	1287	22516	156		A	Passaged in sheep
DS 74	OV2051		2	1287	22516	156		A	Passaged in sheep
DS 74	OV2052		3	1287	22516	156		A	Passaged in sheep
N315	OV2077		1	Tube 2		120		B	Lab Growing
N315	OV2078		2	Tube 2		120		B	Lab Growing
N315	OV2079		1	Tube 3		126		B	Lab Growing
N315	OV2080		2	Tube 3		126		B	Lab Growing
CH3657	OV2081		1	Tube 1		121		D	Lab Growing
CH3657	OV2082		2	Tube 1		121		D	Lab Growing
CH3657	OV2083		1	Tube 2		126		D	Lab Growing
CH3657	OV2084		2	Tube 2		126		D	Lab Growing
CH3657	OV2085		1	Tube 3		120		D	Lab Growing
CH3657	OV2086		2	Tube 3		120		D	Lab Growing
ED133	OV2087		1	Tube 1		126		A	Lab Growing
ED133	OV2088		2	Tube 1		126		A	Lab Growing
ED133	OV2089		1	Tube 2		84		A	Lab Growing
ED133	OV2090		2	Tube 2		84		A	Lab Growing
ED133	OV2091		1	Tube 3		126		A	Lab Growing
ED133	OV2092		2	Tube 3		126		A	Lab Growing
CH3657	OV873	C200	1	2479	4965	57	57	D	Intermediate passage
CH3657	OV874	C200	2	2479	4965	57	57	D	Intermediate passage
CH3657	OV875	C200	3	2479	4965	57	57	D	Intermediate passage
CH3657	OV2003	C220	1	4965	38619	158	70	D	Intermediate passage
CH3657	OV2004	C220	2	4965	38619	158	70	D	Intermediate passage
CH3657	OV2005	C220	3	4965	38619	158	70	D	Intermediate passage
CH3657	OV2008	C220b	1	38619	3126	228	41	D	Intermediate passage
CH3657	OV2009	C220b	2	38619	3126	228	41	D	Intermediate passage
CH3657	OV2010	C220b	3	38619	3126	228	41	D	Intermediate passage
CH3657	OV858	C400	1	9115	4912	57	57	D	Intermediate passage
CH3657	OV859	C400	2	9115	4912	57	57	D	Intermediate passage
CH3657	OV860	C400	3	9115	4912	57	57	D	Intermediate passage
CH3657	OV2040	C400b	1	4912	38616	158	70	D	Intermediate passage
CH3657	OV2041	C400b	2	4912	38616	158	70	D	Intermediate passage
CH3657	OV2042	C400b	3	4912	38616	158	70	D	Intermediate passage
CH3657	OV2013	C420	1	38616	57993	228	77	D	Intermediate passage
CH3657	OV2014	C420	2	38616	57993	228	77	D	Intermediate passage
CH3657	OV2015	C420	3	38616	57993	228	77	D	Intermediate passage
N315	OV2065	N221	1	68096	0.4503	251	9	B	Intermediate passage
N315	OV2066	N221	2	68096	0.4503	251	9	B	Intermediate passage
N315	OV2067	N221	3	68096	0.4503	251	9	B	Intermediate passage
N315	OV2070	N22	1	0.838	68096	242	84	B	Intermediate passage
N315	OV2071	N22	2	0.838	68096	242	84	B	Intermediate passage
N315	OV2072	N22	3	0.838	68096	242	84	B	Intermediate passage
OV1	OV2093		1	N315		0		B	original strain
OV1	OV2094		2	N315		0		B	original strain
OV1	OV2095		3	N315		0		B	original strain
OV2	OV2096		1	CH3657		0		D	original strain
OV2	OV2097		2	CH3657		0		D	original strain
OV2	OV2098		3	CH3657		0		D	original strain
OV3	OV2099		1	ED133		0		A	original strain
OV3	OV2100		2	ED133		0		A	original strain
OV3	OV2101		3	ED133		0		A	original strain
OV4	OV2102		1	DS74		0		A	original strain
OV4	OV2103		2	DS74		0		A	original strain
OV4	OV2104		3	DS74		0		A	original strain
